# Supplementary material for: Systemic Beta-Hydroxybutyrate Affects BDNF and Autophagy into the Retina of Diabetic Mice
Source: Int J Mol Sci. 2022 Sep 5;23(17):10184. doi: 10.3390/ijms231710184 (PMC9455989; doi:10.3390/ijms231710184)
Supplement: Supplementary file 1 [file ijms-23-10184-s001.zip]

Archive with 1 entries (1 files):
- ijms-1863762-supplementary.pdf
